# Supplementary material for: Emulgels Containing Perilla frutescens Seed Oil, Moringa oleifera Seed Oil, and Mixed Seed Oil: Microemulsion and Safety Assessment
Source: Polymers (Basel). 2022 Jun 9;14(12):2348. doi: 10.3390/polym14122348 (PMC9231324; doi:10.3390/polym14122348)
Supplement: Supplementary file 1 [file polymers-14-02348-s001.zip]

Archive with 1 entries (1 files):
- polymers-1758132-supplementary.pdf
